# Supplementary material for: Identification of an Alternating-Access Dynamics Mutant of EmrE with Impaired Transport
Source: J Mol Biol. 2019 Jul 12;431(15):2777–89. doi: 10.1016/j.jmb.2019.05.035 (PMC6599891; doi:10.1016/j.jmb.2019.05.035)
Supplement: Supplementary Data Table 1 — Scoring of mutant EmrE resistance phenotypes. [file mmc2.xls]

## Sheet: Sheet1
Growth phenotype
	++		wt EmrE
	+		Growth on higher concentration, but weak
	+/-		Only growth on lower concentration
	-		No growth
	Amino acid	TM	Mutn	Methyl viologen	Acriflavine	Ethidium
	N2		Val	++	++	++
	N2		Ala	++	++	++
	N2		Gly	++	++	++
	P3		Val	++	++	++
	P3	1	Ala	++	++	++
	P3		Gly	++	++	++
	Y4		Val	+	+	+
	Y4	1	Ala	+	+	+
	Y4		Gly	+	+	+
	I5		Val	++	++	++
	I5	1	Ala	++	++	++
	I5		Gly	++	++	++
	Y6		Val	++	++	++
	Y6	1	Ala	++	++	++
	Y6		Gly	nd	nd	nd
	L7		Val	+	++	++
	L7	1	Ala	+	++	++
	L7		Gly	-	+/-	+/-
	G8		Val	++	++	++
	G8	1	Ala	++	++	++
	G8		Gly	++	++	++
	G9		Val	++	++	++
	G9	1	Ala	++	++	++
	G9		Gly	++	++	++
	A10		Val	-	-	-
	A10	1	Ala	++	++	++
	A10		Gly	++	++	++
	I11		Val	++	++	++
	I11	1	Ala	++	++	++
	I11		Gly	+/-	-	-
	L12		Val	++	++	++
	L12	1	Ala	++	++	++
	L12		Gly	++	++	++
	A13		Val	++	++	++
	A13	1	Ala	++	++	++
	A13		Gly	++	++	++
	E14		Val	-	-	-
	E14	1	Ala	-	-	-
	E14		Gly	-	-	-
	V15		Val	++	++	++
	V15	1	Ala	+/-	+	++
	V15		Gly	+/-	+	++
	I16		Val	++	++	++
	I16	1	Ala	++	++	++
	I16		Gly	++	++	++
	G17		Val	-	-	-
	G17	1	Ala	+/-	+/-	+/-
	G17		Gly	++	++	++
	T18		Val	+/-	-	-
	T18	1	Ala	-	-	-
	T18		Gly	-	-	-
	T19		Val	++	++	++
	T19	1	Ala	++	++	++
	T19		Gly	++	+/-	++
	L20		Val	++	++	++
	L20	1	Ala	++	++	++
	L20		Gly	++	++	++
	M21		Val	+/-	+	+
	M21	1	Ala	-	+	+
	M21		Gly	-	+	+
	K22		Val	++	++	+/-
	K22	1	Ala	++	++	+
	K22		Gly	++	++	+
	F23		Val	++	++	+/-
	F23	1	Ala	++	++	++
	F23		Gly	++	++	++
	S24		Val	++	++	++
	S24		Ala	++	++	++
	S24		Gly	++	++	++
	E25		Val	++	++	++
	E25		Ala	++	++	++
	E25		Gly	++	++	++
	G26		Val	++	++	++
	G26		Ala	++	++	++
	G26		Gly	++	++	++
	F27		Val	++	++	++
	F27		Ala	++	++	++
	F27		Gly	++	++	++
	T28		Val	++	++	++
	T28		Ala	++	++	++
	T28		Gly	++	++	++
	R29		Val	++	++	++
	R29		Ala	++	++	++
	R29		Gly	++	++	++
	L30		Val	++	++	++
	L30	2	Ala	++	++	++
	L30		Gly	++	++	++
	W31		Val	++	++	++
	W31	2	Ala	++	++	++
	W31		Gly	++	++	++
	P32		Val	++	++	++
	P32	2	Ala	++	++	++
	P32		Gly	++	++	++
	S33		Val	++	++	++
	S33	2	Ala	++	++	++
	S33		Gly	++	++	++
	V34		Val	++	++	++
	V34	2	Ala	++	++	++
	V34		Gly	++	++	++
	G35		Val	++	++	++
	G35	2	Ala	++	++	++
	G35		Gly	++	++	++
	T36		Val	+	++	++
	T36	2	Ala	++	++	++
	T36		Gly	+	++	++
	I37		Val	++	++	++
	I37	2	Ala	++	++	++
	I37		Gly	++	++	++
	I38		Val	++	++	++
	I38	2	Ala	++	++	++
	I38		Gly	++	++	++
	C39		Val	++	++	++
	C39	2	Ala	++	++	++
	C39		Gly	++	++	++
	Y40		Val	+	+	+
	Y40	2	Ala	+/-	-	+/-
	Y40		Gly	+/-	+/-	+/-
	C41		Val	++	++	++
	C41	2	Ala	++	++	++
	C41		Gly	++	++	++
	A42		Val	++	++	++
	A42	2	Ala	++	++	++
	A42		Gly	++	++	++
	S43		Val	-	++	++
	S43	2	Ala	++	++	++
	S43		Gly	+/-	++	++
	F44		Val	+/-	++	++
	F44	2	Ala	nd	nd	nd
	F44		Gly	-	++	++
	W45		Val	++	++	++
	W45	2	Ala	++	++	++
	W45		Gly	++	++	++
	L46		Val	++	++	++
	L46	2	Ala	++	++	++
	L46		Gly	++	++	++
	L47		Val	+/-	++	++
	L47	2	Ala	-	-	-
	L47		Gly	-	-	-
	A48		Val	-	+	+/-
	A48	2	Ala	++	++	++
	A48		Gly	++	++	++
	Q49		Val	++	++	++
	Q49	2	Ala	++	++	++
	Q49		Gly	++	++	++
	T50		Val	++	++	++
	T50	2	Ala	++	++	++
	T50		Gly	++	++	++
	L51		Val	+	++	++
	L51	2	Ala	+	++	+
	L51		Gly	+	+	+
	A52		Val	++	++	++
	A52	2	Ala	++	++	++
	A52		Gly	++	++	++
	Y53		Val	++	++	++
	Y53	2	Ala	++	++	++
	Y53		Gly	++	++	++
	I54		Val	++	++	++
	I54	2	Ala	+/- (++)	+	++
	I54		Gly	-	-	+/-
	P55		Val	++	++	+
	P55		Ala	++ (+/-)	++	++
	P55		Gly	++	++	++
	T56		Val	++	++	++
	T56		Ala	++ (+)	++	++
	T56		Gly	++	++	++
	G57		Val	-	-	-
	G57		Ala	+/-	++	++
	G57		Gly	++	++	++
	I58		Val	++	++	++
	I58	3	Ala	++	++	++
	I58		Gly	+	++	++
	A59		Leu	-	-	-
	A59		Val	++	++	++
	A59	3	Ala	++	++	++
	A59		Gly	++	++	++
	Y60		Val	-	-	-
	Y60	3	Ala	++	+	+
	Y60		Gly	++	+	+
	A61		Val	++	++	++
	A61	3	Ala	++	++	++
	A61		Gly	++	++	++
	I62		Val	++	++	++
	I62	3	Ala	++	++	++
	I62		Gly	+	++	++
	W63		Val	nd	nd	nd
	W63	3	Ala	-	-	-
	W63		Gly	-	-	-
	S64		Val	+/-	-	-
	S64	3	Ala	++	++	++
	S64		Gly	++	++	++
	G65		Val	++	++	++
	G65	3	Ala	++	++	++
	G65		Gly	++	++	++
	V66		Val	++	++	++
	V66	3	Ala	++	++	++
	V66		Gly	++	++	++
	G67		Val	-	-	-
	G67	3	Ala	-	-	-
	G67		Gly	++	++	++
	I68		Val	++	++	++
	I68	3	Ala	++ (+)	++	++ (+)
	I68		Gly	++	++	++
	V69		Val	++	++	++
	V69	3	Ala	++	++	++
	V69		Gly	++	++	++
	L70		Val	++	++	++
	L70	3	Ala	++	++	++
	L70		Gly	++	++	++
	I71		Val	++	++	++
	I71	3	Ala	++	++	++
	I71		Gly	+/-	++	++
	S72		Val	++	++	++
	S72	3	Ala	++	++	++
	S72		Gly	++	++	++
	L73		Val	++	++	++
	L73	3	Ala	++	++	++
	L73		Gly	++	++	++
	L74		Val	++	++	++
	L74	3	Ala	++	++	++
	L74		Gly	++	++	++
	S75		Val	++	++	++
	S75	3	Ala	++	++	++
	S75		Gly	++	++	++
	W76		Val	++	++	++
	W76	3	Ala	++	++	++
	W76		Gly	++	++	++
	G77		Val	++	++	++
	G77	3	Ala	++	++	++
	G77		Gly	++	++	++
	F78		Val	++	++	++
	F78	3	Ala	++	++	++
	F78		Gly	++	++	++
	F79		Val	++	++	++
	F79	3	Ala	++	++	++
	F79		Gly	nd	nd	nd
	G80		Val	++	++	++
	G80	3	Ala	++	++	++
	G80		Gly	++	++	++
	Q81		Val	++	++	++
	Q81		Ala	++	++	++
	Q81		Gly	++	++	++
	R82		Val	++	++	++
	R82		Ala	++	++	++
	R82		Gly	++	++	++
	L83		Val	+	++	++
	L83		Ala	++	++	++
	L83		Gly	++	++	++
	D84		Val	+	++	+
	D84		Ala	nd	nd	nd
	D84		Gly	+	++	++
	L85		Val	++	++	++
	L85	4	Ala	++	++	++
	L85		Gly	++	++	++
	P86		Val	++	++	++
	P86	4	Ala	++	++	++
	P86		Gly	++	++	++
	A87		Leu	+/-	+	-
	A87		Val	++	++	++
	A87	4	Ala	++	++	++
	A87		Gly	++	++	++
	I88		Val	++	++	++
	I88	4	Ala	++	++	++
	I88		Gly	nd	nd	nd
	I89		Val	++	++	++
	I89	4	Ala	++	++	++
	I89		Gly	++	++	++
	G90		Val	-	-	-
	G90	4	Ala	++	++	++
	G90		Gly	++	++	++
	M91		Val	++	++	++
	M91	4	Ala	++	++	++
	M91		Gly	++	++	++
	M92		Val	++	++	++
	M92	4	Ala	++	++	++
	M92		Gly	++	++	++
	L93		Val	+/-	++	++
	L93	4	Ala	++	++	++
	L93		Gly	++	++	++
	I94		Val	++	++	++
	I94	4	Ala	++	++	+
	I94		Gly	-	-	-
	C95		Val	++	++	++
	C95	4	Ala	++	++	++
	C95		Gly	++	++	++
	A96		Val	++	++	++
	A96	4	Ala	++	++	++
	A96		Gly	++	++	++
	G97		Val	-	-	-
	G97	4	Ala	++	++	++
	G97		Gly	++	++	++
	V98		Val	++	++	++
	V98	4	Ala	++	++	++
	V98		Gly	++	++	++
	L99		Val	++	++	++
	L99	4	Ala	++	++	++
	L99		Gly	++	++	++
	I100		Val	++	++	++
	I100	4	Ala	++	++	++
	I100		Gly	++	++	++
	I101		Val	++	++	++
	I101	4	Ala	++	++	++
	I101		Gly	+	++	+
	N102		Val	-	++	+/-
	N102	4	Ala	-	++	+/-
	N102		Gly	+	++	+
	L103		Val	++	++	++
	L103	4	Ala	++	++	++
	L103		Gly	++	++	++
	L104		Val	++	++	++
	L104	4	Ala	++	++	++
	L104		Gly	++	++	++
	S105		Val	++	++	++
	S105	4	Ala	++	++	++
	S105		Gly	++	++	++
	R106		Val	++	++	++
	R106		Ala	++	++	++
	R106		Gly	++	++	++
	S107		Val	++	++	++
	S107		Ala	++	++	++
	S107		Gly	++	++	++
	T108		Val	++	++	++
	T108		Ala	++	++	++
	T108		Gly	++	++	++
	P109		Val	++	++	++
	P109		Ala	++	++	++
	P109		Gly	++	++	++
	H110		Val	++	++	++
	H110		Ala	++	++	++
	H110		Gly	++	++	++
